# Supplementary material for: Predictors of increasing disability in activities of daily living among people with advanced respiratory disease: a multi-site prospective cohort study, England UK
Source: Disabil Rehabil. 2023 Dec 10;46(20):4735–44. doi: 10.1080/09638288.2023.2288673 (PMC11441397; doi:10.1080/09638288.2023.2288673)
Supplement: Supplemental Material [file IDRE_A_2288673_SM7471.zip]

Archive with 3 entries (3 files):
- Fettes Predictors paper Supplementary material A STROBE checklist.docx
- Fettes Predictors paper Supplementary material B .docx
- Fettes Predictors paper Supplementary material C.docx
